# Supplementary material for: A One-Pot CRISPR/Cas12a-Based Platform for Contamination-Free Nucleic Acid Amplification Detection
Source: Biosensors (Basel). 2026 Mar 19;16(3):170. doi: 10.3390/bios16030170 (PMC13023935; doi:10.3390/bios16030170)
Supplement: Supplementary file 1 [file biosensors-16-00170-s001.zip]

Archive with 1 entries (1 files):
- biosensors-4164725-supplementary.pdf
